# Supplementary material for: Cadmium-Induced Physiological Responses, Biosorption and Bioaccumulation in Scenedesmus obliquus
Source: Toxics. 2024 Mar 31;12(4):262. doi: 10.3390/toxics12040262 (PMC11054603; doi:10.3390/toxics12040262)
Supplement: Supplementary file 1 [file toxics-12-00262-s001.zip]

Archive with 1 entries (1 files):
- toxics-2899043-supplementary.pdf
